# Supplementary material for: Antimicrobial Resistance Genes in Clinical Escherichia coli Strains from Livestock and Poultry in Shandong Province, China During 2015–2020
Source: Antibiotics (Basel). 2025 Jan 15;14(1):95. doi: 10.3390/antibiotics14010095 (PMC11761920; doi:10.3390/antibiotics14010095)
Supplement: Supplementary file 1 [file antibiotics-14-00095-s001.zip]

Archive with 1 entries (1 files):
- antibiotics-3406636-supplementary.pdf
